# Supplementary material for: Assessing the difference of tolerance and phytoremediation potential in mercury contaminated soil of a non-food energy crop, Helianthus tuberosus L. (Jerusalem artichoke)
Source: PeerJ. 2018 Feb 1;6:e4325. doi: 10.7717/peerj.4325 (PMC5797682; doi:10.7717/peerj.4325)
Supplement: Data S1 [file peerj-06-4325-s002.xlsx]

## Sheet: Sheet1
variety	Hg（treatment）	replicate	plant height cm
LZJ047	CK	1	44
		2	52
		3	50
		4	54
		5	52
		6	58
	0.15	1	51
		2	54
		3	53
		4	54
		5	50
		6	55
	1	1	45
		2	45
		3	44
		4	45
		5	48
		6	42
	5	1	26
		2	27
		3	26
		4	30
		5	32
		6	30
	10	1	13
		2	21
		3	11
		4	10
LZJ119	CK	1	65
		2	65
		3	63
		4	58
		5	56
		6	62
	0.15	1	65
		2	58
		3	56
		4	58
		5	55
		6	61
	1	1	50
		2	48
		3	52
		4	54
		5	50
		6	53
	5	1	40
		2	37
		3	36
		4	35
		5	38
		6	40
	10	1	26
		2	25
		3	31
		4	32
		5	27
		6	27
LZJ033	CK	1	64
		2	67
		3
		4	57
		5	53
		6
	0.15	1	50
		2	68
		3	61
		4	53
		5	60
		6	58
	1	1	52
		2	55
		3	53
		4	50
		5	52
	5	1	45
		2	35
		3	42
		4	45
		5	42
		6	47
	10	1	30
		2	35
		3	32
		4	33
		5	40
		6	34
	Hg	replicate	stem diameter mm
LZJ047	CK	1	7.76
		2	9.74
		3	7.28
		4	8.42
		5	8.89
		6	8.54
	0.15	1	7.11
		2	7.8
		3	10.84
		4	7.39
		5	7.88
		6	8.88
	1	1	9.24
		2	12.27
		3	11.21
		4	9.45
		5	11.95
		6	9.33
	5	1	11.56
		2	13.11
		3	14.2
		4	13.82
		5	9.3
		6	9.19
	10	1	9.17
		2	8.78
		3	9.48
		4	6.69
LZJ119	CK	1	8.3
		2	9.04
		3	7.82
	0.15	1	8.34
		2	8.21
		3	8.5
	1	1	8.16
		2	8.8
		3	8.53
		4	9.75
	5	1	10.19
		2	9.8
		3	9.86
		4	9.61
	10	1	8.89
		2	10.86
		3	11.39
		4	8.58
LZJ033	CK	1	8.77
		2	7.78
		3	6.31
		4	9
		5	9.04
	0.15	1	8.63
		2	9.08
		3	7.11
		4	8.35
		5	8.34
	1	1	8.68
		2	8.99
		3	9.01
		4	8.36
		5	8.38
	5	1	9.03
		2	9.65
		3	9.77
	10	1	10.43
		2	11.41
		3	9.5
		4	9.96
		5	9.96
	Hg	replicate	internode length cm
LZJ047	CK	1	6.8
		2	8
		3	7
		4	8
	0.15	1	6
		2	9.5
		3	9
		4	8.5
		5	5.5
		6	6.5
	1	1	6.5
		2	5.8
		3	5.5
		4	6
		5	6.5
	5	1	4.5
		2	3
		3	3.3
		4	3.5
		5	3.5
		6	3.5
	10	1	2
		2	2.7
		3	1.2
		4	1.5
LZJ119	CK	1	7.5
		2	7.5
		3	6.8
		4	6.5
		5	8.6
		6	7.3
		7	8.6
	0.15	1	7.5
		2	7
		3	7.5
		4	9.15
	1	1	5.8
		2	6
		3	7
		4	7
		5	6
	5	1	6
		2	5
		3	4.5
	10	1	3.2
		2	3.5
		3	2.2
		4	2.5
		5	2.5
		6	4.3
LZJ033	CK	1	6.5
		2	6.5
		3	7.5
		4	8.4
		5	5.9
		6	6.5
	0.15	1	6
		2	6.8
		3	6.5
	1	1	5.5
		2	5.5
		3	5
	5	1	4.8
		2	4.5
		3	5
		4	4.7
		5	5
	10	1	3.4
		2	3.5
		3	3
		4	3.5
		5	4.3
		6	3.5
	Hg	relicate	leaf area cm2
LZJ047	CK	1	251.22
		2	246.29
		2	288.24
		3	288.05
		4	300.96
		5	249.61
	0.15	1	239.22
		2	268.72
		3	253.56
	1	1	215.33
		2	194.06
		2	153.46
		3	171.24
		4	193.32
		5	181.43
	5	1	111.16
		2	113.23
		3	146.57
		4	156.88
	10	1	32.49
		2	15.56
		3	48.46
LZJ119	CK	1	247.49
		2	288.4
		3	257.72
	0.15	1	258.36
		2	233.54
		3	270.03
	1	1	170.8
		2	176.3
		3	214.38
	5	1	164.34
		2	141.7
		3	130.68
		4	144.93
	10	1	100.84
		2	115.79
		3	124.17
LZJ033	CK	1	273
		2	255.26
		3	245.63
	0.15	1	256.3
		2	214.66
		3	219.95
	1	1	163.99
		2	133.33
		3	166.16
		4	146.6
		5	170.96
		6	178.6
	5	1	164.08
		2	118.05
		3	157.11
		4	147.87
		5	177.14
		6	198.29
	10	1	85.64
		2	123.8
		3	118.34
		4	135.88
		5	105.6
		6	126.29
