# Supplementary material for: Assessing the difference of tolerance and phytoremediation potential in mercury contaminated soil of a non-food energy crop, Helianthus tuberosus L. (Jerusalem artichoke)
Source: PeerJ. 2018 Feb 1;6:e4325. doi: 10.7717/peerj.4325 (PMC5797682; doi:10.7717/peerj.4325)
Supplement: Data S2 [file peerj-06-4325-s003.xlsx]

## Sheet: MDA
	Hg treatment	replicate	A532	A600
LZJ047	ck	1	0.342	0.188
		2	0.343	0.198
		3	0.361	0.217
	0.15	1	0.267	0.12
		2	0.307	0.144
		3	0.288	0.138
	1	1	0.361	0.153
		2	0.299	0.132
		3	0.339	0.149
	5	1	0.395	0.158
		2	0.371	0.139
		3	0.407	0.153
	10	1	0.428	0.158
		2	0.403	0.139
		3	0.427	0.153
LZJ119	ck	1	0.253	0.101
		2	0.239	0.091
		3	0.225	0.082
	0.15	1	0.326	0.164
		2	0.281	0.138
		3	0.272	0.118
	1	1	0.254	0.114
		2	0.248	0.082
		3	0.237	0.089
	5	1	0.376	0.178
		2	0.368	0.171
		3	0.388	0.183
	10	1	0.393	0.174
		2	0.418	0.19
		3	0.427	0.197
LZJ033	ck	1	0.326	0.164
		2	0.302	0.162
		3	0.281	0.147
	0.15	1	0.28	0.127
		2	0.271	0.121
		3	0.291	0.14
	1	1	0.314	0.158
		2	0.287	0.118
		3	0.3	0.147
	5	1	0.314	0.138
		2	0.429	0.237
		3	0.332	0.161
	10	1	0.461	0.224
		2	0.482	0.272
		3	0.426	0.203
NOTE：Fresh weight 0.2g; constant volume to 5ml and take 1.5ml for measurement

## Sheet: CHL
	Hg treatment	replicate	A663	A645
LZJ047	ck	1	2.949	1.094
		2	3.002	1.119
		3	2.833	0.998
	0.15	1	2.152	0.769
		2	2.101	0.778
		3	1.957	0.714
	1	1	1.903	0.802
		2	1.866	0.698
		3	1.888	0.637
	5	1	1.655	0.691
		2	1.585	0.595
		3	1.435	0.544
	10	1	1.614	0.675
		2	1.447	0.565
		3	1.432	0.566
LZJ119	ck	1	3.102	1.154
		2	3.123	1.125
		3	3.039	1.215
	0.15	1	2.097	0.717
		2	2.183	0.747
		3	2.174	0.839
	1	1	2.098	0.797
		2	1.886	0.759
		3	1.893	0.797
	5	1	1.59	0.693
		2	1.713	0.671
		3	1.669	0.651
	10	1	1.609	0.645
		2	1.524	0.691
		3	1.585	0.613
LZJ033	ck	1	3.143	1.118
		2	3.208	1.199
		3	2.925	1.097
	0.15	1	2.088	0.794
		2	2.015	0.796
		3	1.992	0.802
	1	1	1.977	0.816
		2	1.894	0.634
		3	1.881	0.791
	5	1	1.817	0.736
		2	1.754	0.654
		3	1.751	0.711
	10	1	1.656	0.637
		2	1.581	0.653
		3	1.767	0.721
NOTE: ck was fresh weight 0.3g and others were o.2g, and constant volume to 9ml

## Sheet: Pn
	Hg	replicate	Pn
LZJ047	ck	1	13.7565
		2	13.8251
		3	13.8251
	0.15	1	13.7129
		2	13.8939
		3	13.9365
		4	13.9097
		5	13.986
		6	14.0236
		7	14.0236
		8	14.0236
		9	14.0236
	1	1	11.4065
		2	11.4065
		3	11.4065
		4	11.2636
		5	11.6865
		6	11.6865
		7	11.8183
	5	1	9.91122
		2	9.92032
		3	9.95259
		4	9.87652
		5	9.91366
	10	1	7.54204
		2	7.54204
		3	7.59477
		4	7.59714
		5	7.56633
LZJ119	ck	1	13.6147
		2	13.5741
		3	13.5741
		4	13.4757
		5	13.6419
	0.15	1	15.7867
		2	15.9252
		3	15.8786
		4	15.8683
		5	15.8391
		6	15.9515
	1	1	14.5613
		2	14.5126
		3	14.605
		4	14.557
		5	14.4493
		6	14.4493
		7	14.3815
		8	14.3426
	5
		1	11.9684
		2	11.8956
		3	11.8761
		4	11.8265
		5	11.5861
	10	1	10.4026
		2	10.1255
		3	10.684
		4	10.7475
		5	10.5816
		6	10.4079
LZJ033	ck	1	13.5817
		2	13.5808
		3	13.5186
		4	13.5186
		5	13.5022
		6	13.5962
		7	13.4452
		8	13.5485
	1	1	14.4601
		2	14.5149
		3	14.4733
		4	14.386
		5	14.386
		6	14.3369
		7	14.4638
	2	1	12.3909
		2	12.4666
		3	12.321
		4	12.3584
		5	12.3269
		6	12.3269
		7	12.363
		8	12.7328
	5	1	10.1485
		2	10.2771
		3	10.1546
	10	1	9.8551
		2	9.77471
		3	9.82908
		4	9.84006
		5	9.75451
		6	9.97916
		7	9.97916
		8	9.9891

## Sheet: FVFM
	Hg treatment	replicate	F0	Fm
LZJ047	ck	1	189	1195
		2	200	1135
		3	209	1252
	0.15	1	231	1248
		2	192	1213
		3	225	1192
	1	1	260	1152
		2	237	1157
		3	257	1243
	5	1	305	1132
		2	306	1060
		3	360	1034
	10	1	273	782
		2	244	824
		3	279	862
LZJ119	ck	1	205	1250
		2	225	1337
		3	250	1422
	0.15	1	257	1334
		2	275	1308
		3	165	1398
	1	1	317	1299
		2	270	1204
		3	301	1210
	5	1	309	1144
		2	269	1160
		3	306	1227
	10	1	298	1046
		2	261	1003
		3	291	1024
LZJ033	ck	1	191	1158
		2	267	1469
		3	229	1484
	0.15	1	259	1474
		2	197	1244
		3	231	1357
	1	1	288	1200
		2	292	1147
		3	279	1270
	5	1	296	1134
		2	293	1175
		3	266	1192
	10	1	285	1054
		2	289	1050
		3	298	1009
