# Supplementary material for: Assessing the difference of tolerance and phytoremediation potential in mercury contaminated soil of a non-food energy crop, Helianthus tuberosus L. (Jerusalem artichoke)
Source: PeerJ. 2018 Feb 1;6:e4325. doi: 10.7717/peerj.4325 (PMC5797682; doi:10.7717/peerj.4325)
Supplement: Data S3 [file peerj-06-4325-s004.xlsx]

## Sheet: Sheet1
	Hg	replicate	leaf biomass/g		stem biomass/g		root biomass/g		tuber biomass/g
LZJ047	ck	1	8.194		6.726		12.88		30.711
		2	10.02		9.176		20.865		32.057
		3	7.227		6.556		16.443		34
	0.15	1	7.619		7.604		11.242		31.156
		2	7.723		7.546		19.577		27.763
		3	8.536		8.772		12.152		29.124
	1	1	5.006		11.944		7.543		3.415
		2	3.989		10.003		6.457		6.066
		3	5.199		14.543		4.112		0
	5	1	3.108		6.742		1.522		0.541
		2	2.798		5.154		3.129		0.779
		3	3.105		9.167		2.075		0
	10	1	3.046		3.367		1.382		0.333
		2	2.557		3.068		1.674		0.483
		3	1.929		2.119		1.022		0.268
LZJ119	ck	1	8.161		12.482		15.801		27.36
		2	7.403		13.519		18.677		25.859
		3	6.94		13.174		16.862		28.972
	0.15	1	7.987		13.105		13.791		22.557
		2	8.163		14.483		16.641		25.509
		3	7.754		10.99		8.921		26.165
	1	1	7.543		14.625		15.735		16.571
		2	8.539		18.284		9.891		20.573
		3	7.029		15.863		14.862		18.951
	5	1	4.244		7.572		4.466		12.091
		2	4.416		7.9635		1.7955		9.582
		3	3.575		6.899		2.313		7.733
	10	1	3.987		4.963		1.446		9.719
		2	3.392		4.901		2.127		6.382
		3	3.375		5.133		1.477		5.663
LZJ033	ck	1	6.298		4.332		25.425		38.121
		2	6.13		5.429		17.121		31.173
		3	9.099		6.886		18.732		31.325
	0.15	1	7.481		6.027		19.901		31.022
		2	7.148		4.975		14.121		24.573
		3	8.33		5.992		16.374		31.233
	1	1	5.36		5.733		11.595		14.179
		2	5.121		4.621		10.29		15.31
		3	6.507		5.362		8.364		15.517
	5	1	6.009		10.215		2.171		4.091
		2	5.464		7.996		4.8		5.698
		3	5.367		9.399		4.992		6.612
	10	1	5.624		7.002		1.486		1.85
		2	4.306		5.938		1.56		4.829
		3	5.449		8.212		2.515		2.386
