# Supplementary material for: Assessing the difference of tolerance and phytoremediation potential in mercury contaminated soil of a non-food energy crop, Helianthus tuberosus L. (Jerusalem artichoke)
Source: PeerJ. 2018 Feb 1;6:e4325. doi: 10.7717/peerj.4325 (PMC5797682; doi:10.7717/peerj.4325)
Supplement: Data S5 [file peerj-06-4325-s006.xlsx]

## Sheet: Sheet1
	Hg	replicate	leaf Hg concentration μg/g		stem Hg concentration μg/g		root Hg concentration μg/g		tuber Hg concentration μg/g
LZJ047	ck	1	2.56		2.43		2.64		2.5
		2	2.68		2.45		4.3		2.27
		3	2.48		2.43		2.87		2.32
	0.15	1	2.72		2.5		6		2.78
		2	2.68		2.44		4.86		2.65
		3	2.57		2.48		5.6		2.8
	1	1	4.23		2.94		30.6		12.57
		2	4.34		2.96		58.1		6.19
		3	3.51		3.63		34.94		3.51
	5	1	25.7		24.8		148.25		34.3
		2	25		24.8		147.25		33.1
		3	25.6		25.5		151.25		34.4
	10	1	28.5		29.2		313		46.9
		2	27.5		28		296.75		32.5
		3	28		28.2		312.25		34.3
LZJ119	ck	1	3.28		2.95		3.56		3.37
		2	2.52		2.8		3.71		3.45
		3	2.75		4.59		4.72		3.63
	0.15	1	3.94		3.91				4.08
		2	4.04		3.87		7.96		4.14
		3	4.18		4.1		7.48		4.42
	1	1	4.72		5		50		10.65
		2	4.64		4.92		37.2		10.5
		3	5.24		4.04		30.45		10.4
	5	1	25.5		30.1		130		38.9
		2	27.6		28.8		93.7		28.1
		3			28.3		134.7		26.5
	10	1	32.2		32.2		457.5		38.6
		2	34.1		28.2		456.75		32.6
		3	33.9		29.4		495		40.3
LZJ033	ck	1	2.21		2.09		2.44		2.22
		2	2.04		2.19		3.04		2.77
		3	2.11		2.87		2.85		2.41
	0.15	1	2.25		2.22		4.86		3.11
		2	2.3		2.33		7.19		3.14
		3	2.48		2.34		7.22		2.62
	1	1	3.4		4.1		43.3		3.41
		2	4.6		2.79		43.9		3.72
		3	3.83		3.52		53.6		4.39
	5	1	36.8		20.5		300.4		39.5
		2	20		18.8		240.6		34.3
		3	29.3		21.6		231.3		32.1
	10	1	56		32.5		1257.5		40.9
		2	59.3		32.4		1265		38.6
		3	58.2		32.2		1287		39
